# Supplementary material for: Facultative bacterial endosymbionts shape parasitoid food webs in natural host populations: A correlative analysis
Source: J Anim Ecol. 2018 Jul 16;87(5):1440–51. doi: 10.1111/1365-2656.12875 (PMC6099228; doi:10.1111/1365-2656.12875)
Supplement: Supplementary file 1 [file JANE-87-1440-s001.xlsx]

## Sheet: landscape
Table S1 The percentages of landcape structures within a radius of 500 m around each field
field code	structure	structure type	percentage of the area
C1	barley	arable	9.43153
C1	oilseed rape	arable	29.5611
C1	wheat	arable	33.5044
C1	country lane	other	1.21949
C1	street	other	0.960173
C1	forest	semi-natural	7.66146
C1	meadow	semi-natural	3.62123
C1	pasture	semi-natural	9.21495
C1	wooden structure	semi-natural	4.82568
C2	barley	arable	17.7153
C2	maize	arable	4.97896
C2	oilseed rape	arable	6.34664
C2	wheat	arable	29.859
C2	country lane	other	1.19013
C2	settlement	other	2.05178
C2	street	other	2.67359
C2	meadow	semi-natural	27.1176
C2	wooden structure	semi-natural	8.06701
C3	barley	arable	9.64801
C3	maize	arable	0.165554
C3	oilseed rape	arable	14.5956
C3	wheat	arable	29.386
C3	country lane	other	1.1189
C3	street	other	1.43302
C3	fallow	semi-natural	0.851276
C3	flowering strip	semi-natural	2.10635
C3	flowering strip	semi-natural	0.311564
C3	forest	semi-natural	7.7937
C3	meadow	semi-natural	17.4635
C3	pasture	semi-natural	2.26142
C3	wooden structure	semi-natural	12.8651
C4	fields	arable	52.8
C4	settlement	other	0.6
C4	wooden structure	semi-natural	8.8
C4	Semi-natural area	semi-natural	37.8
C5	barley	arable	10.0557
C5	oat	arable	2.63855
C5	oilseed rape	arable	16.1822
C5	wheat	arable	21.1513
C5	country lane	other	1.61464
C5	settlement	other	15.3185
C5	street	other	0.122824
C5	unknown	other	0.498289
C5	fallow	semi-natural	0.408904
C5	field margin	semi-natural	0.576484
C5	forest	semi-natural	6.00426
C5	meadow	semi-natural	8.32367
C5	pasture	semi-natural	10.3822
C5	wooden structure	semi-natural	5.33457
C5	wooden structure	semi-natural	0.598735
C6	barley	arable	19.2505
C6	maize	arable	4.75945
C6	oilseed rape	arable	3.45903
C6	wheat	arable	15.6779
C6	country lane	other	1.44636
C6	settlement	other	13.8202
C6	street	other	1.43274
C6	fallow	semi-natural	0.308425
C6	forest	semi-natural	2.8125
C6	meadow	semi-natural	23.4058
C6	pasture	semi-natural	7.34312
C6	wooden structure	semi-natural	6.28401
C7	barley	arable	35.9046
C7	oilseed rape	arable	9.99945
C7	wheat	arable	14.1935
C7	country lane	other	1.29198
C7	settlement	other	0.0412538
C7	street	other	0.648346
C7	unknown	other	0.737729
C7	meadow	semi-natural	18.2981
C7	pasture	semi-natural	10.1522
C7	wooden structure	semi-natural	8.73281
S1	barley	arable	17.0383
S1	maize	arable	14.6302
S1	oilseed rape	arable	25.8171
S1	wheat	arable	29.4621
S1	country lane	other	0.943846
S1	street	other	1.66557
S1	clover	semi-natural	2.03245
S1	fallow	semi-natural	2.57051
S1	meadow	semi-natural	0.674598
S1	wooden structure	semi-natural	5.16535
S2	oilseed rape	arable	7.22856
S2	sugar beet	arable	17.7434
S2	wheat	arable	67.318
S2	country lane	other	3.60094
S2	river	other	1.10139
S2	meadow	semi-natural	2.03461
S2	wooden structure	semi-natural	0.973052
S3	barley	arable	25.6918
S3	oilseed rape	arable	4.07558
S3	sugar beet	arable	12.1849
S3	wheat	arable	26.6954
S3	country lane	other	2.21683
S3	settlement	other	4.42775
S3	street	other	0.915927
S3	unknown	other	4.97656
S3	gras strip	semi-natural	0.172536
S3	meadow	semi-natural	6.76614
S3	pasture	semi-natural	6.05362
S3	wooden structure	semi-natural	5.823
S4	barley	arable	19.774
S4	maize	arable	7.47589
S4	sugar beet	arable	23.2983
S4	wheat	arable	33.8846
S4	settlement	other	1.13248
S4	street	other	1.78164
S4	unknown	other	11.0984
S4	wooden structure	semi-natural	1.55468
S5	barley	arable	15.4584
S5	maize	arable	2.30149
S5	oilseed rape	arable	28.2958
S5	sugar beet	arable	7.73803
S5	wheat	arable	33.8619
S5	country lane	other	2.86161
S5	settlement	other	0.57948
S5	street	other	1.00396
S5	unknown	other	0.895073
S5	fallow	semi-natural	0.566617
S5	field margin	semi-natural	0.456834
S5	meadow	semi-natural	4.95946
S5	pasture	semi-natural	0.379655
S5	wooden structure	semi-natural	0.641758
S6	barley	arable	4.03573
S6	maize	arable	7.96676
S6	oilseed rape	arable	21.7501
S6	vegetable	arable	15.8482
S6	wheat	arable	42.6309
S6	country lane	other	1.80008
S6	settlement	other	1.71271
S6	street	other	0.634881
S6	unknown	other	0.466258
S6	gras strip	semi-natural	1.01161
S6	meadow	semi-natural	1.04383
S6	wooden structure	semi-natural	1.09897
